# Supplementary material for: Novel Combinations of Human Immunomodulatory mAbs Lacking Cardiotoxic Effects for Therapy of TNBC
Source: Cancers (Basel). 2021 Dec 27;14(1):121. doi: 10.3390/cancers14010121 (PMC8750931; doi:10.3390/cancers14010121)
Supplement: Supplementary file 1 [file cancers-14-00121-s001.zip]

Archive with 1 entries (1 files):
- cancers-1519889-supplementary.pdf
